# Supplementary material for: Immune Analysis Using Vitreous Optical Coherence Tomography Imaging in Rats with Steroid-Induced Glaucoma
Source: Biomedicines. 2024 Mar 13;12(3):633. doi: 10.3390/biomedicines12030633 (PMC10967960; doi:10.3390/biomedicines12030633)
Supplement: Supplementary file 1 [file biomedicines-12-00633-s001.zip]

Archive with 1 entries (1 files):
- biomedicines-2881588-supplementary.pdf
